# Supplementary material for: Three-Dimensionally Printed Microstructured Hydrophobic Surfaces: Morphology and Wettability
Source: Polymers (Basel). 2025 Sep 23;17(19):2570. doi: 10.3390/polym17192570 (PMC12526174; doi:10.3390/polym17192570)
Supplement: Supplementary file 1 [file polymers-17-02570-s001.zip]

Archive with 1 entries (1 files):
- polymers-3825336-supplementary.pdf
